# Supplementary material for: Cancer-associated fibroblasts are the main contributors to epithelial-to-mesenchymal signatures in the tumor microenvironment
Source: Sci Rep. 2023 Feb 21;13:3051. doi: 10.1038/s41598-023-28480-9 (PMC9944255; doi:10.1038/s41598-023-28480-9)
Supplement: Supplementary file 2 — Supplementary Information 2. [file 41598_2023_28480_MOESM2_ESM.xlsx]

## Sheet: correlation_results
Correlation of each EMT gene set with TME signatures by tumor type
Tumor Type from The Cancer Genome Atlas	EMT Gene Set	Consensus purity estimate			ESTIMATE_IMMUNE			ESTIMATE_STROMA
		r2	Spearman	Pearson	r2	Spearman	Pearson	r2	Spearman	Pearson
Breast invasive carcinoma	PAN_EMT_Mak_2016	0.12	-0.39	-0.34	0.03	0.22	0.18	0.74	0.84	0.86
	GENERIC_EMT_EPI_Tan_2014	0.12	0.33	0.34	0.13	-0.36	-0.36	0.04	-0.26	-0.21
	GENERIC_EMT_MES_Tan_2014	0.38	-0.66	-0.61	0.26	0.54	0.51	0.91	0.96	0.95
	HALLMARK_EMT	0.21	-0.51	-0.46	0.1	0.36	0.32	0.8	0.89	0.9
	EMT_PATHWAY_Carretero_2010	0.25	-0.55	-0.5	0.12	0.39	0.35	0.77	0.87	0.88
	EMT_Carretero_2010	0.39	-0.67	-0.62	0.33	0.61	0.57	0.7	0.83	0.83
	EMT_IPRES_Hugo_2016	0.17	-0.46	-0.41	0.08	0.31	0.29	0.72	0.84	0.85
	EMT_STROMA_Wang_2018	0.21	-0.5	-0.46	0.1	0.35	0.32	0.8	0.89	0.89
Cervical squamous cell carcinoma and endocervical adenocarcinoma	PAN_EMT_Mak_2016	0.06	-0.29	-0.26	0	0.06	0.05	0.66	0.8	0.81
	GENERIC_EMT_EPI_Tan_2014	0.06	0.2	0.24	0.08	-0.26	-0.29	0.11	-0.29	-0.34
	GENERIC_EMT_MES_Tan_2014	0.17	-0.42	-0.42	0.12	0.36	0.35	0.84	0.91	0.92
	HALLMARK_EMT	0.06	-0.27	-0.24	0	0.1	0.08	0.58	0.74	0.76
	EMT_PATHWAY_Carretero_2010	0.07	-0.29	-0.27	0.01	0.11	0.09	0.52	0.71	0.72
	EMT_Carretero_2010	0.19	-0.44	-0.44	0.21	0.46	0.46	0.7	0.84	0.84
	EMT_IPRES_Hugo_2016	0.08	-0.27	-0.28	0.04	0.21	0.21	0.54	0.72	0.73
	EMT_STROMA_Wang_2018	0.09	-0.32	-0.31	0.02	0.14	0.14	0.62	0.77	0.79
Colon adenocarcinoma	PAN_EMT_Mak_2016	0.31	-0.55	-0.55	0.31	0.55	0.56	0.81	0.9	0.9
	GENERIC_EMT_EPI_Tan_2014	0.08	0.19	0.28	0.11	-0.27	-0.33	0.17	-0.41	-0.41
	GENERIC_EMT_MES_Tan_2014	0.38	-0.6	-0.61	0.41	0.62	0.64	0.82	0.9	0.91
	HALLMARK_EMT	0.35	-0.57	-0.59	0.35	0.56	0.59	0.83	0.9	0.91
	EMT_PATHWAY_Carretero_2010	0.34	-0.56	-0.59	0.38	0.6	0.62	0.78	0.88	0.88
	EMT_Carretero_2010	0.39	-0.62	-0.63	0.45	0.66	0.67	0.76	0.87	0.87
	EMT_IPRES_Hugo_2016	0.3	-0.55	-0.55	0.32	0.56	0.56	0.76	0.88	0.87
	EMT_STROMA_Wang_2018	0.33	-0.57	-0.57	0.33	0.57	0.58	0.81	0.9	0.9
Esophageal carcinoma	PAN_EMT_Mak_2016	NA	NA	NA	0.09	0.35	0.31	0.74	0.88	0.86
	GENERIC_EMT_EPI_Tan_2014	NA	NA	NA	0.04	-0.12	-0.22	0.22	-0.49	-0.48
	GENERIC_EMT_MES_Tan_2014	NA	NA	NA	0.31	0.55	0.56	0.88	0.94	0.94
	HALLMARK_EMT	NA	NA	NA	0.15	0.42	0.4	0.77	0.89	0.88
	EMT_PATHWAY_Carretero_2010	NA	NA	NA	0.17	0.41	0.41	0.68	0.83	0.82
	EMT_Carretero_2010	NA	NA	NA	0.33	0.57	0.57	0.77	0.89	0.88
	EMT_IPRES_Hugo_2016	NA	NA	NA	0.12	0.38	0.36	0.69	0.84	0.83
	EMT_STROMA_Wang_2018	NA	NA	NA	0.15	0.4	0.39	0.76	0.89	0.87
Kidney Chromophobe	PAN_EMT_Mak_2016	0.35	-0.51	-0.6	0.28	0.46	0.54	0.62	0.76	0.79
	GENERIC_EMT_EPI_Tan_2014	0.01	-0.32	0.16	0.01	0.4	-0.03	0.02	0.18	-0.18
	GENERIC_EMT_MES_Tan_2014	0.65	-0.77	-0.81	0.6	0.73	0.78	0.88	0.95	0.94
	HALLMARK_EMT	0.52	-0.63	-0.73	0.43	0.59	0.66	0.72	0.83	0.85
	EMT_PATHWAY_Carretero_2010	0.5	-0.71	-0.71	0.46	0.66	0.69	0.74	0.88	0.86
	EMT_Carretero_2010	0.62	-0.7	-0.79	0.58	0.69	0.77	0.76	0.86	0.87
	EMT_IPRES_Hugo_2016	0.48	-0.64	-0.7	0.44	0.64	0.67	0.59	0.77	0.77
	EMT_STROMA_Wang_2018	0.37	-0.56	-0.62	0.31	0.52	0.57	0.59	0.81	0.77
Lung adenocarcinoma	PAN_EMT_Mak_2016	0.24	-0.51	-0.49	0.09	0.29	0.3	0.67	0.8	0.82
	GENERIC_EMT_EPI_Tan_2014	0.1	0.38	0.32	0.08	-0.38	-0.29	0.13	-0.43	-0.36
	GENERIC_EMT_MES_Tan_2014	0.48	-0.71	-0.7	0.42	0.63	0.65	0.92	0.96	0.96
	HALLMARK_EMT	0.34	-0.59	-0.58	0.18	0.41	0.43	0.76	0.86	0.87
	EMT_PATHWAY_Carretero_2010	0.34	-0.59	-0.59	0.24	0.48	0.5	0.76	0.88	0.87
	EMT_Carretero_2010	0.5	-0.71	-0.71	0.39	0.61	0.63	0.78	0.88	0.88
	EMT_IPRES_Hugo_2016	0.3	-0.55	-0.55	0.17	0.4	0.42	0.65	0.79	0.8
	EMT_STROMA_Wang_2018	0.34	-0.61	-0.58	0.21	0.45	0.46	0.76	0.87	0.87
Lung squamous cell carcinoma	PAN_EMT_Mak_2016	0.25	-0.52	-0.5	0.21	0.47	0.46	0.78	0.88	0.88
	GENERIC_EMT_EPI_Tan_2014	0.01	0.1	0.13	0.03	-0.15	-0.18	0.07	-0.26	-0.26
	GENERIC_EMT_MES_Tan_2014	0.42	-0.66	-0.65	0.47	0.69	0.68	0.92	0.96	0.96
	HALLMARK_EMT	0.3	-0.56	-0.55	0.23	0.49	0.48	0.76	0.88	0.87
	EMT_PATHWAY_Carretero_2010	0.28	-0.54	-0.53	0.23	0.5	0.48	0.72	0.86	0.85
	EMT_Carretero_2010	0.44	-0.68	-0.66	0.44	0.67	0.67	0.82	0.92	0.9
	EMT_IPRES_Hugo_2016	0.26	-0.52	-0.51	0.23	0.48	0.48	0.69	0.83	0.83
	EMT_STROMA_Wang_2018	0.3	-0.56	-0.55	0.23	0.49	0.48	0.74	0.86	0.86
Melanoma	PAN_EMT_Mak_2016	0.13	-0.36	-0.36	0.04	0.21	0.21	0.58	0.74	0.76
	GENERIC_EMT_EPI_Tan_2014	0.01	-0.19	-0.1	0	0.16	0.08	0	0.11	0.08
	GENERIC_EMT_MES_Tan_2014	0.41	-0.66	-0.64	0.31	0.57	0.56	0.79	0.89	0.89
	HALLMARK_EMT	0.22	-0.48	-0.47	0.11	0.33	0.33	0.64	0.79	0.8
	EMT_PATHWAY_Carretero_2010	0.19	-0.43	-0.43	0.09	0.3	0.31	0.58	0.73	0.76
	EMT_Carretero_2010	0.37	-0.65	-0.61	0.3	0.56	0.55	0.66	0.81	0.81
	EMT_IPRES_Hugo_2016	0.21	-0.46	-0.46	0.12	0.34	0.34	0.56	0.74	0.75
	EMT_STROMA_Wang_2018	0.12	-0.35	-0.35	0.05	0.22	0.23	0.5	0.69	0.7
Ovarian serous cystadenocarcinoma	PAN_EMT_Mak_2016	0.23	-0.51	-0.48	0.11	0.33	0.33	0.77	0.87	0.88
	GENERIC_EMT_EPI_Tan_2014	0	-0.01	0	0.02	0.13	0.16	0.02	-0.13	-0.17
	GENERIC_EMT_MES_Tan_2014	0.34	-0.63	-0.59	0.26	0.52	0.51	0.89	0.94	0.94
	HALLMARK_EMT	0.26	-0.54	-0.51	0.15	0.38	0.39	0.81	0.89	0.9
	EMT_PATHWAY_Carretero_2010	0.25	-0.52	-0.51	0.14	0.37	0.38	0.71	0.82	0.84
	EMT_Carretero_2010	0.35	-0.62	-0.59	0.33	0.55	0.58	0.8	0.9	0.89
	EMT_IPRES_Hugo_2016	0.21	-0.46	-0.46	0.1	0.32	0.33	0.65	0.8	0.81
	EMT_STROMA_Wang_2018	0.26	-0.54	-0.51	0.14	0.38	0.38	0.81	0.89	0.9
Pancreatic adenocarcinoma	PAN_EMT_Mak_2016	NA	NA	NA	0.25	0.43	0.5	0.7	0.77	0.84
	GENERIC_EMT_EPI_Tan_2014	NA	NA	NA	0.04	-0.45	-0.22	0.09	-0.59	-0.32
	GENERIC_EMT_MES_Tan_2014	NA	NA	NA	0.52	0.76	0.72	0.94	0.97	0.97
	HALLMARK_EMT	NA	NA	NA	0.34	0.55	0.59	0.78	0.85	0.88
	EMT_PATHWAY_Carretero_2010	NA	NA	NA	0.4	0.61	0.64	0.76	0.88	0.87
	EMT_Carretero_2010	NA	NA	NA	0.48	0.71	0.69	0.77	0.89	0.88
	EMT_IPRES_Hugo_2016	NA	NA	NA	0.25	0.45	0.51	0.65	0.75	0.81
	EMT_STROMA_Wang_2018	NA	NA	NA	0.34	0.55	0.58	0.79	0.86	0.89
Rectum adenocarcinoma	PAN_EMT_Mak_2016	0.28	-0.5	-0.54	0.35	0.56	0.6	0.83	0.91	0.91
	GENERIC_EMT_EPI_Tan_2014	0.06	0.23	0.26	0.15	-0.29	-0.39	0.26	-0.45	-0.51
	GENERIC_EMT_MES_Tan_2014	0.33	-0.52	-0.58	0.48	0.64	0.7	0.88	0.92	0.94
	HALLMARK_EMT	0.3	-0.49	-0.55	0.4	0.58	0.64	0.86	0.91	0.93
	EMT_PATHWAY_Carretero_2010	0.3	-0.48	-0.55	0.43	0.61	0.66	0.83	0.89	0.91
	EMT_Carretero_2010	0.35	-0.54	-0.6	0.47	0.65	0.69	0.79	0.86	0.89
	EMT_IPRES_Hugo_2016	0.26	-0.47	-0.51	0.39	0.6	0.63	0.79	0.89	0.89
	EMT_STROMA_Wang_2018	0.25	-0.46	-0.5	0.39	0.58	0.63	0.86	0.92	0.93
Renal clear cell carcinoma	PAN_EMT_Mak_2016	0.18	-0.39	-0.43	0.05	0.17	0.24	0.69	0.82	0.83
	GENERIC_EMT_EPI_Tan_2014	0.04	0.15	0.2	0.05	-0.14	-0.23	0.11	-0.3	-0.34
	GENERIC_EMT_MES_Tan_2014	0.33	-0.54	-0.58	0.2	0.37	0.45	0.87	0.93	0.93
	HALLMARK_EMT	0.26	-0.46	-0.51	0.11	0.25	0.33	0.65	0.78	0.8
	EMT_PATHWAY_Carretero_2010	0.17	-0.36	-0.41	0.06	0.15	0.25	0.69	0.81	0.83
	EMT_Carretero_2010	0.34	-0.54	-0.58	0.23	0.41	0.48	0.53	0.68	0.73
	EMT_IPRES_Hugo_2016	0.23	-0.45	-0.48	0.1	0.29	0.31	0.48	0.7	0.7
	EMT_STROMA_Wang_2018	0.25	-0.46	-0.5	0.13	0.27	0.36	0.61	0.75	0.78
Renal papillary cell carcinoma	PAN_EMT_Mak_2016	0.08	-0.27	-0.3	0.03	0.19	0.19	0.41	0.58	0.64
	GENERIC_EMT_EPI_Tan_2014	0.03	0.13	0.19	0.01	-0.06	-0.13	0.04	-0.11	-0.22
	GENERIC_EMT_MES_Tan_2014	0.37	-0.62	-0.61	0.4	0.63	0.63	0.79	0.86	0.89
	HALLMARK_EMT	0.2	-0.43	-0.45	0.14	0.37	0.38	0.53	0.67	0.73
	EMT_PATHWAY_Carretero_2010	0.16	-0.41	-0.41	0.1	0.34	0.33	0.49	0.67	0.7
	EMT_Carretero_2010	0.3	-0.56	-0.55	0.36	0.62	0.6	0.57	0.71	0.75
	EMT_IPRES_Hugo_2016	0.15	-0.4	-0.39	0.12	0.35	0.34	0.43	0.61	0.65
	EMT_STROMA_Wang_2018	0.2	-0.42	-0.46	0.15	0.38	0.4	0.55	0.65	0.74
Sarcoma	PAN_EMT_Mak_2016	NA	NA	NA	0.01	0.16	0.13	0.38	0.6	0.62
	GENERIC_EMT_EPI_Tan_2014	NA	NA	NA	0	0.17	0.05	0	0.06	-0.06
	GENERIC_EMT_MES_Tan_2014	NA	NA	NA	0.23	0.47	0.48	0.76	0.84	0.87
	HALLMARK_EMT	NA	NA	NA	0.1	0.31	0.33	0.51	0.66	0.72
	EMT_PATHWAY_Carretero_2010	NA	NA	NA	0	0.08	0.05	0.24	0.48	0.5
	EMT_Carretero_2010	NA	NA	NA	0.44	0.68	0.66	0.63	0.77	0.79
	EMT_IPRES_Hugo_2016	NA	NA	NA	0	0.01	0.01	0.09	0.27	0.31
	EMT_STROMA_Wang_2018	NA	NA	NA	0.08	0.29	0.29	0.41	0.59	0.65
Squamous cell carcinoma of the head and neck	PAN_EMT_Mak_2016	0.16	-0.38	-0.4	0.02	0.16	0.16	0.77	0.87	0.88
	GENERIC_EMT_EPI_Tan_2014	0.06	0.27	0.24	0.05	-0.25	-0.22	0.18	-0.44	-0.43
	GENERIC_EMT_MES_Tan_2014	0.32	-0.54	-0.57	0.19	0.42	0.43	0.89	0.95	0.95
	HALLMARK_EMT	0.15	-0.37	-0.39	0.02	0.16	0.15	0.71	0.84	0.84
	EMT_PATHWAY_Carretero_2010	0.18	-0.42	-0.42	0.04	0.22	0.21	0.68	0.84	0.82
	EMT_Carretero_2010	0.3	-0.53	-0.55	0.17	0.4	0.41	0.76	0.87	0.87
	EMT_IPRES_Hugo_2016	0.15	-0.38	-0.39	0.03	0.18	0.18	0.65	0.8	0.81
	EMT_STROMA_Wang_2018	0.16	-0.38	-0.4	0.03	0.18	0.19	0.71	0.84	0.84
Stomach adenocarcinoma	PAN_EMT_Mak_2016	NA	NA	NA	0.11	0.32	0.33	0.72	0.85	0.85
	GENERIC_EMT_EPI_Tan_2014	NA	NA	NA	0.08	-0.32	-0.29	0.26	-0.57	-0.51
	GENERIC_EMT_MES_Tan_2014	NA	NA	NA	0.26	0.52	0.52	0.9	0.95	0.95
	HALLMARK_EMT	NA	NA	NA	0.14	0.38	0.38	0.81	0.9	0.9
	EMT_PATHWAY_Carretero_2010	NA	NA	NA	0.18	0.43	0.42	0.78	0.89	0.89
	EMT_Carretero_2010	NA	NA	NA	0.23	0.47	0.48	0.75	0.87	0.86
	EMT_IPRES_Hugo_2016	NA	NA	NA	0.16	0.43	0.41	0.73	0.86	0.85
	EMT_STROMA_Wang_2018	NA	NA	NA	0.16	0.41	0.41	0.84	0.92	0.92
Uterine Corpus Endometrial Carcinoma	PAN_EMT_Mak_2016	0.06	-0.28	-0.24	0	0.06	0.02	0.38	0.61	0.61
	GENERIC_EMT_EPI_Tan_2014	0	-0.1	-0.02	0.01	-0.04	-0.09	0.08	-0.29	-0.28
	GENERIC_EMT_MES_Tan_2014	0.13	-0.4	-0.36	0.09	0.32	0.3	0.63	0.78	0.8
	HALLMARK_EMT	0.07	-0.3	-0.27	0.01	0.14	0.1	0.47	0.68	0.68
	EMT_PATHWAY_Carretero_2010	0.06	-0.28	-0.24	0	0.09	0.04	0.3	0.56	0.55
	EMT_Carretero_2010	0.14	-0.4	-0.37	0.14	0.41	0.38	0.51	0.72	0.72
	EMT_IPRES_Hugo_2016	0.06	-0.31	-0.25	0.02	0.17	0.14	0.43	0.66	0.66
	EMT_STROMA_Wang_2018	0.08	-0.3	-0.28	0.01	0.12	0.1	0.45	0.66	0.67
*NA indicates where consensus purity estimate data was not available
