# Supplementary material for: Cancer-associated fibroblasts are the main contributors to epithelial-to-mesenchymal signatures in the tumor microenvironment
Source: Sci Rep. 2023 Feb 21;13:3051. doi: 10.1038/s41598-023-28480-9 (PMC9944255; doi:10.1038/s41598-023-28480-9)
Supplement: Supplementary file 3 — Supplementary Information 3. [file 41598_2023_28480_MOESM3_ESM.xlsx]

## Sheet: Sheet1
EMT gene set	EMT_Carretero_2010			EMT_IPRES_Hugo_2016			EMT_PATHWAY_Carretero_2010			EMT_STROMA_Wang_2018			ESTIMATE_STROMA			GENERIC_EMT_EPI_Tan_2014			GENERIC_EMT_MES_Tan_2014			HALLMARK_EMT			PAN_EMT_Mak_2016
Tumor type	NES	p-value	adjusted p-value	NES	p-value	adjusted p-value	NES	p-value	adjusted p-value	NES	p-value	adjusted p-value	NES	p-value	adjusted p-value	NES	p-value	adjusted p-value	NES	p-value	adjusted p-value	NES	p-value	adjusted p-value	NES	p-value	adjusted p-value
Breast carcinoma	2.33911	1e-10	1.6e-10	1.75669	0.00222691	0.00222691	2.08796	1.232e-10	1.64266e-10	2.19498	1.19197e-07	1.36225e-07	2.88927	1e-10	1.6e-10	NE	>9.99E-01	>9.99E-01	2.67201	1e-10	1.6e-10	2.50814	1e-10	1.6e-10	2.34188	1e-10	1.6e-10
Colon carcinoma	2.33984	1e-10	1.33333e-10	1.95603	6.95982e-06	6.95982e-06	2.13612	1e-10	1.33333e-10	2.18648	2.66e-07	3.04e-07	2.74938	1e-10	1.33333e-10	NE	>9.99E-01	>9.99E-01	2.75425	1e-10	1.33333e-10	2.43601	1e-10	1.33333e-10	2.40676	1e-10	1.33333e-10
Endometrial carcinoma	2.24327	1.71059e-10	3.07905e-10	1.70429	0.00330674	0.00330674	2.04103	6.12269e-10	9.18403e-10	2.13589	9.19686e-07	1.03465e-06	2.81586	1e-10	2.25e-10	-3.40873	1e-10	2.25e-10	2.63965	1e-10	2.25e-10	2.3643	1e-10	2.25e-10	2.12702	1.67404e-09	2.15234e-09
Kidney carcinoma	2.08497	1.47507e-06	2.2126e-06	1.4367	0.0875796	0.0875796	1.97355	2.75499e-07	4.95898e-07	1.76871	0.00237884	0.00267619	3.05289	1e-10	2.25e-10	-3.00815	1e-10	2.25e-10	2.60343	1e-10	2.25e-10	2.02376	1e-10	2.25e-10	1.95439	6.17307e-06	7.9368e-06
Lung carcinoma	2.41366	1e-10	1.5e-10	1.80392	0.00124759	0.00124759	2.01833	7.95569e-08	1.02287e-07	2.14707	1.41056e-06	1.58688e-06	3.02001	1e-10	1.5e-10	-4.09572	1e-10	1.5e-10	2.8428	1e-10	1.5e-10	2.45948	1e-10	1.5e-10	2.44322	1e-10	1.5e-10
Malignant melanoma	2.24392	1.58007e-10	3.16015e-10	1.80855	0.000122051	0.000139487	1.86619	3.58678e-07	4.78237e-07	1.88417	0.000406276	0.000406276	2.69267	1e-10	2.66667e-10	NE	>9.99E-01	>9.99E-01	2.32261	1e-10	2.66667e-10	2.23913	1e-10	2.66667e-10	2.05247	3.10821e-08	4.97313e-08
Other Skin Cancer	2.46551	1.20293e-10	2.16527e-10	1.55394	0.0487001	0.0487001	1.87791	1.4175e-05	1.8225e-05	2.15073	3.51354e-05	3.95273e-05	3.20186	1e-10	2.16527e-10	-3.1566	1e-10	2.16527e-10	2.8561	1e-10	2.16527e-10	2.48651	1e-10	2.16527e-10	2.12621	5.45729e-07	8.18593e-07
Ovarian carcinoma	2.33293	1e-10	1.33333e-10	1.71581	0.00312935	0.00312935	2.18622	1e-10	1.33333e-10	2.2401	1.9026e-08	2.1744e-08	2.85819	1e-10	1.33333e-10	NE	>9.99E-01	>9.99E-01	2.67944	1e-10	1.33333e-10	2.42414	1e-10	1.33333e-10	2.34328	1e-10	1.33333e-10
Pancreatic carcinoma	2.37471	3.23984e-09	4.85977e-09	1.96552	0.000377635	0.000377635	2.04967	1.51861e-07	1.95249e-07	2.28662	6.81584e-07	7.66782e-07	3.34149	1e-10	1.86886e-10	-4.51541	1e-10	1.86886e-10	3.26608	1e-10	1.86886e-10	2.83126	1e-10	1.86886e-10	2.39827	1.03825e-10	1.86886e-10
Sarcoma	2.13364	2.16714e-07	4.33428e-07	0.590086	0.886364	0.886364	1.74054	0.000164409	0.000263055	1.9369	0.000249587	0.000332783	2.73803	1e-10	2.66667e-10	NE	>9.99E-01	>9.99E-01	2.23825	1e-10	2.66667e-10	1.97835	1e-10	2.66667e-10	1.60834	0.00628104	0.00717833
Uterine carcinoma	2.28271	1.99387e-09	3.98774e-09	1.04813	0.471667	0.471667	1.69379	0.000453821	0.000518652	1.96605	0.00022996	0.000306613	2.83839	1e-10	2.66667e-10	NE	>9.99E-01	>9.99E-01	2.40829	1e-10	2.66667e-10	2.04015	1e-10	2.66667e-10	1.8665	6.99028e-05	0.000111844
NE: No Enrichment Observed (p-value > 0.99)
NES: Normalized enrichment score
