# Supplementary material for: Cancer-associated fibroblasts are the main contributors to epithelial-to-mesenchymal signatures in the tumor microenvironment
Source: Sci Rep. 2023 Feb 21;13:3051. doi: 10.1038/s41598-023-28480-9 (PMC9944255; doi:10.1038/s41598-023-28480-9)
Supplement: Supplementary file 4 — Supplementary Information 4. [file 41598_2023_28480_MOESM4_ESM.xlsx]

## Sheet: correlation_results
Correlation of each EMT gene set with CAF signature by tumor type
Tumor Type from The Cancer Genome Atlas	EMT Gene Set	Correlation coefficients
		r2	Spearman	Pearson
Breast invasive carcinoma	PAN_EMT_Mak_2016	0.89	0.95	0.94
	GENERIC_EMT_EPI_Tan_2014	0	-0.06	-0.05
	GENERIC_EMT_MES_Tan_2014	0.66	0.78	0.81
	HALLMARK_EMT	0.79	0.89	0.89
	EMT_PATHWAY_Carretero_2010	0.61	0.76	0.78
	EMT_Carretero_2010	0.55	0.72	0.74
	EMT_IPRES_Hugo_2016	0.76	0.88	0.87
	EMT_STROMA_Wang_2018	0.8	0.89	0.9
Cervical squamous cell carcinoma and endocervical adenocarcinoma	PAN_EMT_Mak_2016	0.89	0.95	0.94
	GENERIC_EMT_EPI_Tan_2014	0.02	-0.12	-0.14
	GENERIC_EMT_MES_Tan_2014	0.66	0.8	0.81
	HALLMARK_EMT	0.69	0.82	0.83
	EMT_PATHWAY_Carretero_2010	0.59	0.77	0.77
	EMT_Carretero_2010	0.47	0.69	0.69
	EMT_IPRES_Hugo_2016	0.55	0.73	0.74
	EMT_STROMA_Wang_2018	0.71	0.83	0.84
Colon adenocarcinoma	PAN_EMT_Mak_2016	0.92	0.95	0.96
	GENERIC_EMT_EPI_Tan_2014	0.11	-0.34	-0.33
	GENERIC_EMT_MES_Tan_2014	0.75	0.86	0.87
	HALLMARK_EMT	0.88	0.94	0.94
	EMT_PATHWAY_Carretero_2010	0.74	0.87	0.86
	EMT_Carretero_2010	0.77	0.88	0.88
	EMT_IPRES_Hugo_2016	0.83	0.91	0.91
	EMT_STROMA_Wang_2018	0.88	0.94	0.94
Esophageal carcinoma	PAN_EMT_Mak_2016	0.89	0.94	0.94
	GENERIC_EMT_EPI_Tan_2014	0.25	-0.57	-0.5
	GENERIC_EMT_MES_Tan_2014	0.56	0.75	0.75
	HALLMARK_EMT	0.79	0.89	0.89
	EMT_PATHWAY_Carretero_2010	0.58	0.77	0.76
	EMT_Carretero_2010	0.62	0.8	0.79
	EMT_IPRES_Hugo_2016	0.68	0.81	0.82
	EMT_STROMA_Wang_2018	0.76	0.87	0.87
Kidney Chromophobe	PAN_EMT_Mak_2016	0.84	0.93	0.92
	GENERIC_EMT_EPI_Tan_2014	0.15	-0.06	-0.4
	GENERIC_EMT_MES_Tan_2014	0.67	0.74	0.82
	HALLMARK_EMT	0.81	0.86	0.9
	EMT_PATHWAY_Carretero_2010	0.55	0.75	0.75
	EMT_Carretero_2010	0.67	0.74	0.82
	EMT_IPRES_Hugo_2016	0.64	0.73	0.8
	EMT_STROMA_Wang_2018	0.78	0.86	0.89
Lung adenocarcinoma	PAN_EMT_Mak_2016	0.86	0.92	0.93
	GENERIC_EMT_EPI_Tan_2014	0.07	-0.3	-0.26
	GENERIC_EMT_MES_Tan_2014	0.49	0.67	0.7
	HALLMARK_EMT	0.75	0.86	0.87
	EMT_PATHWAY_Carretero_2010	0.55	0.72	0.74
	EMT_Carretero_2010	0.57	0.75	0.76
	EMT_IPRES_Hugo_2016	0.65	0.79	0.81
	EMT_STROMA_Wang_2018	0.73	0.84	0.85
Lung squamous cell carcinoma	PAN_EMT_Mak_2016	0.91	0.96	0.96
	GENERIC_EMT_EPI_Tan_2014	0.02	-0.18	-0.15
	GENERIC_EMT_MES_Tan_2014	0.69	0.83	0.83
	HALLMARK_EMT	0.82	0.91	0.91
	EMT_PATHWAY_Carretero_2010	0.74	0.87	0.86
	EMT_Carretero_2010	0.7	0.84	0.84
	EMT_IPRES_Hugo_2016	0.77	0.88	0.88
	EMT_STROMA_Wang_2018	0.84	0.92	0.92
Melanoma	PAN_EMT_Mak_2016	0.79	0.89	0.89
	GENERIC_EMT_EPI_Tan_2014	0.03	0.18	0.19
	GENERIC_EMT_MES_Tan_2014	0.46	0.65	0.68
	HALLMARK_EMT	0.68	0.82	0.82
	EMT_PATHWAY_Carretero_2010	0.54	0.72	0.74
	EMT_Carretero_2010	0.55	0.72	0.75
	EMT_IPRES_Hugo_2016	0.63	0.78	0.8
	EMT_STROMA_Wang_2018	0.66	0.81	0.81
Ovarian serous cystadenocarcinoma	PAN_EMT_Mak_2016	0.92	0.97	0.96
	GENERIC_EMT_EPI_Tan_2014	0.01	-0.13	-0.1
	GENERIC_EMT_MES_Tan_2014	0.73	0.87	0.86
	HALLMARK_EMT	0.87	0.94	0.93
	EMT_PATHWAY_Carretero_2010	0.72	0.85	0.85
	EMT_Carretero_2010	0.69	0.85	0.83
	EMT_IPRES_Hugo_2016	0.71	0.85	0.85
	EMT_STROMA_Wang_2018	0.86	0.93	0.93
Pancreatic adenocarcinoma	PAN_EMT_Mak_2016	0.93	0.95	0.97
	GENERIC_EMT_EPI_Tan_2014	0	-0.26	0.05
	GENERIC_EMT_MES_Tan_2014	0.63	0.72	0.8
	HALLMARK_EMT	0.91	0.93	0.95
	EMT_PATHWAY_Carretero_2010	0.79	0.82	0.89
	EMT_Carretero_2010	0.81	0.83	0.9
	EMT_IPRES_Hugo_2016	0.87	0.92	0.93
	EMT_STROMA_Wang_2018	0.91	0.93	0.96
Rectum adenocarcinoma	PAN_EMT_Mak_2016	0.91	0.95	0.96
	GENERIC_EMT_EPI_Tan_2014	0.16	-0.38	-0.41
	GENERIC_EMT_MES_Tan_2014	0.76	0.86	0.87
	HALLMARK_EMT	0.88	0.94	0.94
	EMT_PATHWAY_Carretero_2010	0.76	0.88	0.87
	EMT_Carretero_2010	0.8	0.89	0.89
	EMT_IPRES_Hugo_2016	0.81	0.89	0.9
	EMT_STROMA_Wang_2018	0.89	0.94	0.94
Renal clear cell carcinoma	PAN_EMT_Mak_2016	0.84	0.93	0.92
	GENERIC_EMT_EPI_Tan_2014	0.07	-0.22	-0.26
	GENERIC_EMT_MES_Tan_2014	0.67	0.84	0.82
	HALLMARK_EMT	0.79	0.92	0.89
	EMT_PATHWAY_Carretero_2010	0.59	0.77	0.77
	EMT_Carretero_2010	0.62	0.8	0.79
	EMT_IPRES_Hugo_2016	0.73	0.85	0.86
	EMT_STROMA_Wang_2018	0.74	0.89	0.86
Renal papillary cell carcinoma	PAN_EMT_Mak_2016	0.64	0.76	0.8
	GENERIC_EMT_EPI_Tan_2014	0	0.08	0.01
	GENERIC_EMT_MES_Tan_2014	0.59	0.72	0.77
	HALLMARK_EMT	0.71	0.82	0.84
	EMT_PATHWAY_Carretero_2010	0.63	0.79	0.8
	EMT_Carretero_2010	0.52	0.66	0.72
	EMT_IPRES_Hugo_2016	0.65	0.79	0.8
	EMT_STROMA_Wang_2018	0.65	0.76	0.81
Sarcoma	PAN_EMT_Mak_2016	0.65	0.84	0.81
	GENERIC_EMT_EPI_Tan_2014	0.01	-0.06	-0.13
	GENERIC_EMT_MES_Tan_2014	0.36	0.57	0.6
	HALLMARK_EMT	0.59	0.79	0.77
	EMT_PATHWAY_Carretero_2010	0.37	0.62	0.61
	EMT_Carretero_2010	0.33	0.58	0.57
	EMT_IPRES_Hugo_2016	0.29	0.55	0.54
	EMT_STROMA_Wang_2018	0.48	0.68	0.69
Squamous cell carcinoma of the head and neck	PAN_EMT_Mak_2016	0.92	0.96	0.96
	GENERIC_EMT_EPI_Tan_2014	0.16	-0.4	-0.4
	GENERIC_EMT_MES_Tan_2014	0.76	0.86	0.87
	HALLMARK_EMT	0.83	0.91	0.91
	EMT_PATHWAY_Carretero_2010	0.73	0.86	0.85
	EMT_Carretero_2010	0.68	0.82	0.82
	EMT_IPRES_Hugo_2016	0.76	0.86	0.87
	EMT_STROMA_Wang_2018	0.8	0.89	0.9
Stomach adenocarcinoma	PAN_EMT_Mak_2016	0.88	0.94	0.94
	GENERIC_EMT_EPI_Tan_2014	0.08	-0.35	-0.29
	GENERIC_EMT_MES_Tan_2014	0.51	0.7	0.71
	HALLMARK_EMT	0.76	0.86	0.87
	EMT_PATHWAY_Carretero_2010	0.59	0.75	0.77
	EMT_Carretero_2010	0.69	0.83	0.83
	EMT_IPRES_Hugo_2016	0.58	0.77	0.76
	EMT_STROMA_Wang_2018	0.75	0.86	0.87
Uterine Corpus Endometrial Carcinoma	PAN_EMT_Mak_2016	0.77	0.88	0.88
	GENERIC_EMT_EPI_Tan_2014	0.01	-0.07	-0.1
	GENERIC_EMT_MES_Tan_2014	0.54	0.73	0.74
	HALLMARK_EMT	0.71	0.84	0.84
	EMT_PATHWAY_Carretero_2010	0.55	0.75	0.74
	EMT_Carretero_2010	0.42	0.64	0.65
	EMT_IPRES_Hugo_2016	0.58	0.74	0.76
	EMT_STROMA_Wang_2018	0.69	0.82	0.83
