# Supplementary material for: Cancer-associated fibroblasts are the main contributors to epithelial-to-mesenchymal signatures in the tumor microenvironment
Source: Sci Rep. 2023 Feb 21;13:3051. doi: 10.1038/s41598-023-28480-9 (PMC9944255; doi:10.1038/s41598-023-28480-9)
Supplement: Supplementary file 5 — Supplementary Information 5. [file 41598_2023_28480_MOESM5_ESM.xlsx]

## Sheet: Supplementary Table 4
Association between EMT signature scores and OS
Tumor Type from The Cancer Genome Atlas	EMT Gene Set	HR (95% CI)
Breast invasive carcinoma	PAN_EMT_Mak_2016	1.07 (0.86–1.34)
	GENERIC_EMT_EPI_Tan_2014	1.02 (0.87–1.20)
	GENERIC_EMT_MES_Tan_2014	0.93 (0.75–1.17)
	HALLMARK_EMT	0.97 (0.78–1.21)
	EMT_PATHWAY_Carretero_2010	0.97 (0.78–1.22)
	EMT_Carretero_2010	0.92 (0.74–1.15)
	EMT_IPRES_Hugo_2016	0.93 (0.75–1.17)
	EMT_STROMA_Wang_2018	1.00 (0.80–1.24)
Cervical squamous cell carcinoma and endocervical adenocarcinoma	PAN_EMT_Mak_2016	1.30 (0.93–1.82)
	GENERIC_EMT_EPI_Tan_2014	0.99 (0.75–1.32)
	GENERIC_EMT_MES_Tan_2014	1.02 (0.73–1.42)
	HALLMARK_EMT	1.39 (1.03–1.86)
	EMT_PATHWAY_Carretero_2010	1.25 (0.91–1.71)
	EMT_Carretero_2010	1.30 (0.94–1.80)
	EMT_IPRES_Hugo_2016	1.29 (0.95–1.75)
	EMT_STROMA_Wang_2018	1.34 (0.96–1.88)
Colon adenocarcinoma	PAN_EMT_Mak_2016	1.14 (0.88–1.48)
	GENERIC_EMT_EPI_Tan_2014	0.93 (0.77–1.12)
	GENERIC_EMT_MES_Tan_2014	1.16 (0.91–1.48)
	HALLMARK_EMT	1.17 (0.92–1.49)
	EMT_PATHWAY_Carretero_2010	1.20 (0.92–1.56)
	EMT_Carretero_2010	1.13 (0.87–1.45)
	EMT_IPRES_Hugo_2016	1.14 (0.90–1.46)
	EMT_STROMA_Wang_2018	1.17 (0.91–1.51)
Esophageal carcinoma	PAN_EMT_Mak_2016	0.99 (0.75–1.31)
	GENERIC_EMT_EPI_Tan_2014	0.97 (0.68–1.38)
	GENERIC_EMT_MES_Tan_2014	1.01 (0.76–1.36)
	HALLMARK_EMT	1.03 (0.76–1.41)
	EMT_PATHWAY_Carretero_2010	0.99 (0.75–1.30)
	EMT_Carretero_2010	1.06 (0.79–1.42)
	EMT_IPRES_Hugo_2016	1.01 (0.73–1.40)
	EMT_STROMA_Wang_2018	0.95 (0.68–1.33)
Kidney Chromophobe	PAN_EMT_Mak_2016	2.01 (0.65–6.22)
	GENERIC_EMT_EPI_Tan_2014	0.53 (0.36–0.79)
	GENERIC_EMT_MES_Tan_2014	1.48 (0.64–3.41)
	HALLMARK_EMT	2.16 (0.91–5.14)
	EMT_PATHWAY_Carretero_2010	0.93 (0.32–2.66)
	EMT_Carretero_2010	1.74 (0.71–4.29)
	EMT_IPRES_Hugo_2016	2.52 (0.96–6.61)
	EMT_STROMA_Wang_2018	2.08 (0.93–4.65)
Lung adenocarcinoma	PAN_EMT_Mak_2016	1.09 (0.92–1.30)
	GENERIC_EMT_EPI_Tan_2014	1.02 (0.86–1.21)
	GENERIC_EMT_MES_Tan_2014	0.93 (0.78–1.12)
	HALLMARK_EMT	1.09 (0.91–1.31)
	EMT_PATHWAY_Carretero_2010	0.99 (0.81–1.20)
	EMT_Carretero_2010	1.06 (0.89–1.27)
	EMT_IPRES_Hugo_2016	1.12 (0.93–1.33)
	EMT_STROMA_Wang_2018	1.07 (0.90–1.27)
Lung squamous cell carcinoma	PAN_EMT_Mak_2016	1.14 (0.95–1.37)
	GENERIC_EMT_EPI_Tan_2014	1.07 (0.90–1.27)
	GENERIC_EMT_MES_Tan_2014	1.14 (0.95–1.36)
	HALLMARK_EMT	1.14 (0.95–1.38)
	EMT_PATHWAY_Carretero_2010	1.19 (0.98–1.46)
	EMT_Carretero_2010	1.16 (0.95–1.41)
	EMT_IPRES_Hugo_2016	1.07 (0.90–1.28)
	EMT_STROMA_Wang_2018	1.17 (0.98–1.40)
Melanoma	PAN_EMT_Mak_2016	1.12 (0.94–1.33)
	GENERIC_EMT_EPI_Tan_2014	1.16 (1.02–1.33)
	GENERIC_EMT_MES_Tan_2014	0.79 (0.67–0.94)
	HALLMARK_EMT	0.96 (0.81–1.14)
	EMT_PATHWAY_Carretero_2010	0.98 (0.83–1.16)
	EMT_Carretero_2010	0.83 (0.70–0.99)
	EMT_IPRES_Hugo_2016	1.01 (0.85–1.19)
	EMT_STROMA_Wang_2018	0.98 (0.83–1.16)
Ovarian serous cystadenocarcinoma	PAN_EMT_Mak_2016	1.22 (0.97–1.52)
	GENERIC_EMT_EPI_Tan_2014	0.97 (0.81–1.15)
	GENERIC_EMT_MES_Tan_2014	1.19 (0.96–1.46)
	HALLMARK_EMT	1.21 (0.96–1.53)
	EMT_PATHWAY_Carretero_2010	1.13 (0.90–1.43)
	EMT_Carretero_2010	1.10 (0.89–1.37)
	EMT_IPRES_Hugo_2016	1.18 (0.95–1.46)
	EMT_STROMA_Wang_2018	1.19 (0.96–1.48)
Pancreatic adenocarcinoma	PAN_EMT_Mak_2016	1.36 (1.10–1.68)
	GENERIC_EMT_EPI_Tan_2014	1.59 (1.22–2.08)
	GENERIC_EMT_MES_Tan_2014	1.18 (0.91–1.52)
	HALLMARK_EMT	1.30 (1.06–1.59)
	EMT_PATHWAY_Carretero_2010	1.34 (1.07–1.67)
	EMT_Carretero_2010	1.34 (1.09–1.64)
	EMT_IPRES_Hugo_2016	1.29 (1.05–1.58)
	EMT_STROMA_Wang_2018	1.27 (1.04–1.56)
Rectum adenocarcinoma	PAN_EMT_Mak_2016	0.96 (0.55–1.68)
	GENERIC_EMT_EPI_Tan_2014	0.73 (0.44–1.23)
	GENERIC_EMT_MES_Tan_2014	1.18 (0.68–2.06)
	HALLMARK_EMT	1.05 (0.61–1.81)
	EMT_PATHWAY_Carretero_2010	0.95 (0.53–1.69)
	EMT_Carretero_2010	1.06 (0.65–1.73)
	EMT_IPRES_Hugo_2016	1.05 (0.62–1.78)
	EMT_STROMA_Wang_2018	1.12 (0.61–2.06)
Renal clear cell carcinoma	PAN_EMT_Mak_2016	1.17 (0.97–1.42)
	GENERIC_EMT_EPI_Tan_2014	0.85 (0.72–1.01)
	GENERIC_EMT_MES_Tan_2014	1.16 (0.98–1.39)
	HALLMARK_EMT	1.45 (1.19–1.78)
	EMT_PATHWAY_Carretero_2010	1.04 (0.87–1.24)
	EMT_Carretero_2010	1.73 (1.43–2.09)
	EMT_IPRES_Hugo_2016	1.61 (1.31–1.97)
	EMT_STROMA_Wang_2018	1.42 (1.15–1.76)
Renal papillary cell carcinoma	PAN_EMT_Mak_2016	2.05 (1.47–2.86)
	GENERIC_EMT_EPI_Tan_2014	0.89 (0.63–1.25)
	GENERIC_EMT_MES_Tan_2014	1.78 (1.25–2.52)
	HALLMARK_EMT	2.24 (1.63–3.08)
	EMT_PATHWAY_Carretero_2010	2.01 (1.37–2.93)
	EMT_Carretero_2010	2.24 (1.57–3.19)
	EMT_IPRES_Hugo_2016	2.40 (1.54–3.73)
	EMT_STROMA_Wang_2018	2.19 (1.59–3.01)
Sarcoma	PAN_EMT_Mak_2016	1.14 (0.89–1.47)
	GENERIC_EMT_EPI_Tan_2014	0.89 (0.71–1.12)
	GENERIC_EMT_MES_Tan_2014	0.82 (0.66–1.01)
	HALLMARK_EMT	1.09 (0.84–1.42)
	EMT_PATHWAY_Carretero_2010	1.18 (0.87–1.60)
	EMT_Carretero_2010	0.99 (0.74–1.31)
	EMT_IPRES_Hugo_2016	1.14 (0.86–1.50)
	EMT_STROMA_Wang_2018	1.21 (0.93–1.57)
Squamous cell carcinoma of the head and neck	PAN_EMT_Mak_2016	1.06 (0.88–1.28)
	GENERIC_EMT_EPI_Tan_2014	0.93 (0.81–1.08)
	GENERIC_EMT_MES_Tan_2014	0.98 (0.81–1.18)
	HALLMARK_EMT	1.16 (0.96–1.41)
	EMT_PATHWAY_Carretero_2010	1.07 (0.89–1.29)
	EMT_Carretero_2010	1.08 (0.90–1.29)
	EMT_IPRES_Hugo_2016	1.11 (0.93–1.33)
	EMT_STROMA_Wang_2018	1.08 (0.90–1.30)
Stomach adenocarcinoma	PAN_EMT_Mak_2016	1.45 (1.16–1.81)
	GENERIC_EMT_EPI_Tan_2014	0.86 (0.76–0.99)
	GENERIC_EMT_MES_Tan_2014	1.42 (1.15–1.74)
	HALLMARK_EMT	1.53 (1.23–1.91)
	EMT_PATHWAY_Carretero_2010	1.54 (1.23–1.94)
	EMT_Carretero_2010	1.48 (1.19–1.85)
	EMT_IPRES_Hugo_2016	1.34 (1.10–1.63)
	EMT_STROMA_Wang_2018	1.44 (1.16–1.79)
Uterine Corpus Endometrial Carcinoma	PAN_EMT_Mak_2016	1.03 (0.77–1.39)
	GENERIC_EMT_EPI_Tan_2014	0.87 (0.72–1.05)
	GENERIC_EMT_MES_Tan_2014	1.07 (0.80–1.43)
	HALLMARK_EMT	1.06 (0.78–1.43)
	EMT_PATHWAY_Carretero_2010	0.98 (0.73–1.30)
	EMT_Carretero_2010	1.17 (0.88–1.55)
	EMT_IPRES_Hugo_2016	0.92 (0.69–1.22)
	EMT_STROMA_Wang_2018	0.98 (0.72–1.34)
