# Supplementary material for: Cancer-associated fibroblasts are the main contributors to epithelial-to-mesenchymal signatures in the tumor microenvironment
Source: Sci Rep. 2023 Feb 21;13:3051. doi: 10.1038/s41598-023-28480-9 (PMC9944255; doi:10.1038/s41598-023-28480-9)
Supplement: Supplementary file 6 — Supplementary Information 6. [file 41598_2023_28480_MOESM6_ESM.xlsx]

## Sheet: Supplementary Table 5
Supplementary Table 5: Quantification of CD8+ cells and trichrome staining in squamous cell carcinoma of the head and neck samples
mosaic_id	Parenchymal CD8+ T cells (cells/mm2)	Trichrome Stroma Stain Positive (% stromal area positive)
ML1710648	6.48649	13.738
ML1710651	2.69913	5.3178
ML1710655	1.26855	21.178
ML1710659	7.16778	9.91109
ML1710660	7.26995	16.1668
ML1710663	15.8829	3.79931
ML1710668	6.27987	17.373
ML1710670	1.60644	3.31018
ML1710676	1.59557	7.37647
ML1710678	5.15655	11.8226
ML1710682	10.6109	0.384659
ML1710684	4.6638	3.2775
ML1710685	4.584	12.9293
ML1710689	2.95776	0.231295
ML1710694	2.7046	1.92243
ML1710695	6.44231	8.33717
ML1710701	13.1108	1.48132
ML1710704	5.74701	17.5122
ML1710705	0.514729	0.348431
ML1710808	10.3868	17.2067
ML1710810	13.1085	NA
ML1710816	28.5118	1.67197
ML1710817	0.560899	1.96484
ML1710823	27.4687	1.17478
ML1710828	1.81273	19.2236
ML1710829	15.1389	6.33391
ML1710832	4.27306	3.16491
ML1710835	18.6833	6.21452
ML1710841	5.40261	2.87085
ML1710843	5.91718	3.79997
ML1710845	1.32295	19.0367
ML1710848	20.9163	2.20847
ML1710851	16.1726	1.13527
ML1710855	3.0302	0.633692
ML1710859	7.93513	2.19288
ML1710861	11.7946	3.104
ML1710869	32.2994	3.60614
ML1710873	7.69886	12.0279
ML1710876	9.9753	4.14769
ML1710879	29.4595	7.85709
ML1710880	3.48768	23.0181
ML1710883	3.59315	7.26944
ML1710888	3.27836	4.80229
ML1710891	15.3293	3.76241
ML1710893	6.88097	5.64529
ML1710897	3.01686	4.32244
ML1710902	4.04236	0.299753
ML1710905	3.26686	0.163689
ML1710908	30.6967	0.324872
ML1710910	23.3248	2.72986
